# Supplementary material for: Influence of lifestyle and genetic variants in the aldo-keto reductase 1C3 rs12529 polymorphism in high-risk prostate cancer detection variability assessed between US and New Zealand cohorts
Source: PLoS One. 2018 Jun 19;13(6):e0199122. doi: 10.1371/journal.pone.0199122 (PMC6007906; doi:10.1371/journal.pone.0199122)
Supplement: S2 Table — (XLSX) [file pone.0199122.s002.xlsx]

## Sheet: Sheet1
patient number	AJCC Stage	Gleason	PSA at diagnosis	Age at Diagnosis	race	Tobacco smoker status	AKR1C3 rs12529
1	I	6	4.2	55	African American	Ever smoker	C/C
2	I	6	5.29	61	African American	Ever smoker	C/C
3	I	6	5.6	55	African American	Ever smoker	C/C
4	I	6	6.1	69	African American	Ever smoker	C/C
5	I	6	5	62	African American	never smoker	C/C
6	I	6	5.9	74	African American	never smoker	C/C
7	I	6	6	73	African American	never smoker	C/C
8	I	6	6.82	66	African American	never smoker	C/C
9	I	6	2.9	62	African American	never smoker	C/G
10	I	6	4.3	56	African American	Ever smoker	C/G
11	I	6	4.6	58	African American	Ever smoker	C/G
12	I	6	5	56	African American	Ever smoker	C/G
13	I	6	5.2	65	African American	Ever smoker	C/G
14	I	6	5.7	63	African American	Ever smoker	C/G
15	I	6	5.8	71	African American	Ever smoker	C/G
16	I	6	6.5	74	African American	Ever smoker	C/G
17	I	6	7.1	52	African American	Ever smoker	C/G
18	I	6	7.18	60	African American	Ever smoker	C/G
19	I	6	9.5	74	African American	Ever smoker	C/G
20	I	6	2.26	58	African American	Ever smoker	G/G
21	I	6	5.3	64	African American	Ever smoker	G/G
22	I	6	7.23	73	African American	Ever smoker	G/G
23	I	6	3.31	64	African American	never smoker	C/G
24	I	6	3.34	51	African American	never smoker	C/G
25	I	6	4.36	61	African American	never smoker	C/G
26	I	6	4.6	61	African American	never smoker	C/G
27	I	6	4.8	61	African American	never smoker	C/G
28	I	6	4.9	77	African American	never smoker	C/G
29	I	6	5.48	58	African American	never smoker	C/G
30	I	6	9.5	74	African American	never smoker	C/G
31	I	6	9.7	67	African American	never smoker	G/G
32	IIB	7	43.37	76	African American	Ever smoker	C/C
33	IIA	7	6.5	66	African American	Ever smoker	C/C
34	IIA	7	19.3	56	African American	Ever smoker	C/C
35	IIA	7	29.5	68	African American	never smoker	C/C
36	IIA	7	5.3	76	African American	never smoker	C/C
37	IIA	7	6.5	71	African American	never smoker	C/C
38	IIA	6	13.1	42	African American	never smoker	C/C
39	IIA	7	14.8	66	African American	never smoker	C/C
40	IIA	8	4.77	61	African American	Ever smoker	C/G
41	IIB	6	21.81	71	African American	Ever smoker	C/G
42	IIA	7	1.4	65	African American	Ever smoker	C/G
43	IIA	7	2.8	67	African American	Ever smoker	C/G
44	IIA	7	4.3	59	African American	Ever smoker	C/G
45	IIA	7	5.5	69	African American	Ever smoker	C/G
46	IIA	7	5.66	68	African American	Ever smoker	C/G
47	IIA	7	7.31	63	African American	Ever smoker	C/G
48	IIA	7	8	61	African American	Ever smoker	C/G
49	IIA	7	9.97	74	African American	Ever smoker	C/G
50	IIA	7	10.1	70	African American	Ever smoker	C/G
51	IIA	6	11.9	70	African American	Ever smoker	C/G
52	IIA	6	12.06	74	African American	Ever smoker	C/G
53	IIA	6	12.9	65	African American	Ever smoker	C/G
54	IIA	4	14.45	60	African American	Ever smoker	C/G
55	IIA	6	16.09	67	African American	Ever smoker	C/G
56	IIA	7	6.4	67	African American	Ever smoker	G/G
57	IIA	7	12.4	62	African American	Ever smoker	G/G
58	IIA	7	14.7	56	African American	Ever smoker	G/G
59	IIA	6	18	72	African American	Ever smoker	G/G
60	IIA	7	4.2	82	African American	never smoker	G/G
61	IIA	7	4.4	73	African American	never smoker	C/G
62	IIA	7	4.5	55	African American	never smoker	C/G
63	IIA	7	4.78	78	African American	never smoker	C/G
64	IIA	7	6.1	52	African American	never smoker	C/G
65	IIA	7	7.4	72	African American	never smoker	C/G
66	IIA	6	11	85	African American	never smoker	C/G
67	IIA	6	11.36	68	African American	never smoker	C/G
68	IIA	6	13.18	58	African American	never smoker	G/G
69	IIA	7	14.1	70	African American	never smoker	C/G
70	IIB	5	6.11	52	African American	never smoker	C/C
71	IIB	5	7	56	African American	never smoker	C/G
72	IIB	6	1.92	51	African American	Ever smoker	C/C
73	IIB	6	2.4	51	African American	never smoker	C/C
74	IIB	6	3.3	43	African American	Ever smoker	C/G
75	IIB	6	3.65	62	African American	Ever smoker	C/C
76	IIB	6	4.04	62	African American	Ever smoker	C/C
77	IIB	6	4.05	60	African American	Ever smoker	C/G
78	IIB	6	4.1	65	African American	Ever smoker	C/G
79	IIB	6	4.1	60	African American	Ever smoker	G/G
80	IIB	6	4.1	50	African American	never smoker	C/G
81	IIB	6	4.13	61	African American	Ever smoker	G/G
82	IIB	6	4.2	53	African American	Ever smoker	C/C
83	IIB	6	4.2	58	African American	Ever smoker	C/G
84	IIB	6	4.47	62	African American	never smoker	C/C
85	IIB	6	4.5	50	African American	Ever smoker	C/G
86	IIB	6	4.57	70	African American	Ever smoker	C/C
87	IIB	6	4.6	61	African American	Ever smoker	C/G
88	IIB	6	4.7	61	African American	Ever smoker	C/C
89	IIB	6	4.9	63	African American	Ever smoker	C/G
90	IIB	6	5	72	African American	Ever smoker	G/G
91	IIB	6	5.02	47	African American	never smoker	C/C
92	IIB	6	5.08	59	African American	Ever smoker	C/G
93	IIB	6	5.13	56	African American	never smoker	C/G
94	IIB	6	5.16	53	African American	Ever smoker	C/G
95	IIB	6	5.25	49	African American	Ever smoker	G/G
96	IIB	6	5.37	49	African American	Ever smoker	C/G
97	IIB	6	5.4	58	African American	Ever smoker	G/G
98	IIB	6	5.4	72	African American	never smoker	C/G
99	IIB	6	5.44	47	African American	Ever smoker	C/G
100	IIB	6	5.69	53	African American	never smoker	C/C
101	IIB	6	5.78	62	African American	never smoker	G/G
102	IIB	6	5.88	59	African American	Ever smoker	G/G
103	IIB	6	6	61	African American	never smoker	C/G
104	IIB	6	6.3	66	African American	Ever smoker	G/G
105	IIB	6	6.3	58	African American	never smoker	C/G
106	IIB	6	6.39	59	African American	Ever smoker	C/C
107	IIB	6	6.4	60	African American	Ever smoker	G/G
108	IIB	6	6.9	65	African American	Ever smoker	G/G
109	IIB	6	7	59	African American	Ever smoker	C/C
110	IIB	6	7	62	African American	Ever smoker	G/G
111	IIB	6	7.4	53	African American	Ever smoker	C/G
112	IIB	6	8.2	63	African American	Ever smoker	G/G
113	IIB	6	8.3	58	African American	Ever smoker	C/G
114	IIB	6	8.5	47	African American	never smoker	G/G
115	IIB	6	9.1	71	African American	Ever smoker	C/G
116	IIB	6	9.3	50	African American	Ever smoker	G/G
117	IIB	6	11	57	African American	Ever smoker	C/G
118	IIB	6	11.7	76	African American	never smoker	C/G
119	IIB	6	15.87	53	African American	Ever smoker	C/G
120	IIB	6	17.6	79	African American	Ever smoker	C/G
121	IIB	7	2.7	71	African American	Ever smoker	C/G
122	IIB	7	3.06	60	African American	Ever smoker	C/C
123	IIB	7	3.24	73	African American	never smoker	C/C
124	IIB	7	4.2	67	African American	Ever smoker	C/G
125	IIB	7	4.53	69	African American	never smoker	G/G
126	IIB	7	4.6	55	African American	Ever smoker	C/C
127	IIB	7	4.6	56	African American	Ever smoker	C/C
128	IIB	7	4.8	60	African American	Ever smoker	G/G
129	IIB	7	4.81	61	African American	Ever smoker	C/C
130	IIB	7	4.9	59	African American	never smoker	C/G
131	IIB	7	5.1	51	African American	Ever smoker	C/C
132	IIB	7	5.35	62	African American	Ever smoker	C/G
133	IIB	7	5.4	67	African American	Ever smoker	C/C
134	IIB	7	5.4	61	African American	never smoker	G/G
135	IIB	7	5.88	67	African American	Ever smoker	C/C
136	IIB	7	5.89	60	African American	Ever smoker	C/C
137	IIB	7	5.95	55	African American	never smoker	C/G
138	IIB	7	6.15	56	African American	Ever smoker	C/G
139	IIB	7	6.34	55	African American	Ever smoker	C/C
140	IIB	7	7.1	45	African American	Ever smoker	C/C
141	IIB	7	7.29	64	African American	never smoker	C/G
142	IIB	7	7.46	59	African American	Ever smoker	C/G
143	IIB	7	8.6	56	African American	never smoker	G/G
144	IIB	7	9	53	African American	Ever smoker	C/G
145	IIB	7	9.52	64	African American	never smoker	C/G
146	IIB	7	9.6	66	African American	never smoker	G/G
147	IIB	7	10.4	64	African American	Ever smoker	C/G
148	IIB	7	12.09	75	African American	Ever smoker	C/G
149	IIB	7	12.9	51	African American	Ever smoker	C/C
150	IIB	7	15.22	65	African American	Ever smoker	C/G
151	IIB	7	17.02	78	African American	Ever smoker	C/C
152	IIB	7	19.36	66	African American	Ever smoker	C/C
153	IIB	7	19.58	53	African American	Ever smoker	C/G
154	IIB	8	3.97	56	African American	never smoker	C/G
155	IIB	8	7.6	63	African American	never smoker	C/G
156	IIB	8	8.6	75	African American	never smoker	C/C
157	IIB	8	9.7	71	African American	Ever smoker	C/C
158	IIB	8	9.8	58	African American	Ever smoker	C/G
159	IIB	8	11.21	62	African American	Ever smoker	C/G
160	IIB	8	12.08	59	African American	never smoker	C/G
161	IIB	8	15.9	64	African American	Ever smoker	G/G
162	IIB	9	4.76	55	African American	never smoker	C/G
163	IIB	9	6.3	65	African American	Ever smoker	C/G
164	IIB	9	16.5	71	African American	never smoker	C/G
165	IIB	7	21	47	African American	Ever smoker	C/G
166	IIB	7	22	76	African American	Ever smoker	C/C
167	IIB	9	25	65	African American	Ever smoker	C/G
168	IIB	7	26.51	59	African American	Ever smoker	C/C
169	IIB	8	28.7	59	African American	Ever smoker	G/G
170	IIB	9	30.42	67	African American	Ever smoker	C/G
171	IIB	7	31.91	72	African American	Ever smoker	C/G
172	IIB	8	35	63	African American	Ever smoker	C/C
173	IIB	10	36.1	74	African American	never smoker	C/C
174	IIB	8	38	69	African American	never smoker	C/C
175	IIB	7	42.72	63	African American	never smoker	G/G
176	IIB	7	45.56	64	African American	Ever smoker	C/G
177	IIB	8	55.2	57	African American	Ever smoker	C/G
178	IIB	8	64.38	74	African American	never smoker	C/G
179	IIB	7	65	71	African American	Ever smoker	G/G
180	IIB	7	67	51	African American	Ever smoker	C/C
181	IIB	8	70	64	African American	Ever smoker	G/G
182	IIB	7	181	62	African American	Ever smoker	C/C
183	III	7	12.87	58	African American	Ever smoker	C/C
184	III	7	14.2	66	African American	Ever smoker	C/C
185	III	7	7	52	African American	Ever smoker	G/G
186	III	6	7.1	59	African American	Ever smoker	G/G
187	III	7	20	55	African American	Ever smoker	C/G
188	III	7	4.6	66	African American	never smoker	C/G
189	IV	8	165.2	71	African American	Ever smoker	C/C
190	IV	9	600	58	African American	Ever smoker	C/C
191	IV	9	1801.5	71	African American	Ever smoker	C/C
192	IV	9	94.75	87	African American	never smoker	C/C
193	IV	7	6.21	54	African American	Ever smoker	G/G
194	IV	7	20.04	66	African American	Ever smoker	C/G
195	IV	9	50	66	African American	Ever smoker	C/G
196	IV	9	169	66	African American	Ever smoker	G/G
197	IV	7	355	74	African American	Ever smoker	G/G
198	IV	9	860	62	African American	Ever smoker	C/G
199	IV	7	1500	57	African American	Ever smoker	C/G
200	IV	8	7.5	67	African American	never smoker	C/G
201	IV	8	490	63	African American	never smoker	C/G
202	IV	9	1367	63	African American	never smoker	C/G
203	I	6	1.5	49	European American	Ever smoker	C/C
204	I	6	1.55	57	European American	Ever smoker	C/C
205	I	6	4.1	59	European American	Ever smoker	C/C
206	I	6	4.2	70	European American	Ever smoker	C/C
207	I	6	4.3	53	European American	Ever smoker	C/C
208	I	6	4.4	67	European American	Ever smoker	C/C
209	I	6	4.5	75	European American	Ever smoker	C/C
210	I	6	4.7	47	European American	Ever smoker	C/C
211	I	6	4.7	61	European American	Ever smoker	C/C
212	I	6	5.3	64	European American	Ever smoker	C/C
213	I	6	6	64	European American	Ever smoker	C/C
214	I	6	6.4	72	European American	Ever smoker	C/C
215	I	6	6.74	77	European American	Ever smoker	C/C
216	I	6	7.2	70	European American	Ever smoker	C/C
217	I	6	8	67	European American	Ever smoker	C/C
218	I	6	8.86	57	European American	Ever smoker	C/C
219	I	6	9.5	59	European American	Ever smoker	C/C
220	I	6	0.8	63	European American	never smoker	C/C
221	I	6	3	53	European American	never smoker	C/C
222	I	6	5.8	68	European American	never smoker	C/C
223	I	6	6.3	61	European American	never smoker	C/C
224	I	6	1.2	78	European American	Ever smoker	C/G
225	I	6	1.5	58	European American	Ever smoker	C/G
226	I	6	2.2	55	European American	Ever smoker	C/G
227	I	6	3	63	European American	Ever smoker	C/G
228	I	6	3.48	62	European American	Ever smoker	C/G
229	I	6	4	63	European American	Ever smoker	G/G
230	I	6	4.15	81	European American	Ever smoker	C/G
231	I	6	4.23	61	European American	Ever smoker	C/G
232	I	6	4.3	66	European American	Ever smoker	G/G
233	I	6	4.4	61	European American	Ever smoker	C/G
234	I	6	4.6	55	European American	Ever smoker	C/G
235	I	6	4.65	63	European American	Ever smoker	C/G
236	I	6	4.9	58	European American	Ever smoker	G/G
237	I	6	5.14	48	European American	Ever smoker	G/G
238	I	6	5.4	66	European American	Ever smoker	C/G
239	I	6	5.4	62	European American	Ever smoker	C/G
240	I	6	5.42	55	European American	Ever smoker	G/G
241	I	5	5.7	79	European American	Ever smoker	C/G
242	I	6	5.7	70	European American	Ever smoker	G/G
243	I	6	5.73	74	European American	Ever smoker	G/G
244	I	6	5.8	58	European American	Ever smoker	C/G
245	I	6	6	71	European American	Ever smoker	C/G
246	I	6	6.1	72	European American	Ever smoker	G/G
247	I	6	6.49	62	European American	Ever smoker	G/G
248	I	6	6.8	73	European American	Ever smoker	G/G
249	I	6	7.6	64	European American	Ever smoker	G/G
250	I	6	8	77	European American	Ever smoker	C/G
251	I	6	8.9	60	European American	Ever smoker	G/G
252	I	6	0.5	46	European American	never smoker	G/G
253	I	5	0.8	82	European American	never smoker	C/G
254	I	6	3.13	69	European American	never smoker	C/G
255	I	6	4.8	64	European American	never smoker	C/G
256	I	6	4.8	63	European American	never smoker	C/G
257	I	6	4.8	72	European American	never smoker	G/G
258	I	6	4.9	73	European American	never smoker	C/G
259	I	6	4.9	55	European American	never smoker	G/G
260	I	6	4.9	66	European American	never smoker	G/G
261	I	6	5.3	52	European American	never smoker	G/G
262	I	6	5.76	52	European American	never smoker	C/G
263	I	6	5.81	79	European American	never smoker	C/G
264	I	6	6	63	European American	never smoker	C/G
265	I	6	6.2	70	European American	never smoker	C/G
266	I	6	8.1	57	European American	never smoker	C/G
267	I	6	9.3	54	European American	never smoker	C/G
268	IIA	6	23.3	75	European American	Ever smoker	C/C
269	IIA	7	2	70	European American	Ever smoker	C/C
270	IIA	7	4.7	72	European American	Ever smoker	C/C
271	IIA	7	10	77	European American	Ever smoker	C/C
272	IIA	6	11.05	71	European American	Ever smoker	C/C
273	IIA	7	4.4	68	European American	never smoker	C/C
274	IIA	6	10.12	88	European American	never smoker	C/C
275	IIB	7	22.63	63	European American	Ever smoker	G/G
276	IIB	6	38.3	66	European American	Ever smoker	G/G
277	IIA	7	2	75	European American	Ever smoker	C/G
278	IIA	7	3.89	62	European American	Ever smoker	C/G
279	IIA	7	4.3	73	European American	Ever smoker	C/G
280	IIA	7	4.6	69	European American	Ever smoker	C/G
281	IIA	7	5.2	63	European American	Ever smoker	C/G
282	IIA	7	5.4	56	European American	Ever smoker	C/G
283	IIA	7	5.53	64	European American	Ever smoker	C/G
284	IIA	7	5.6	58	European American	Ever smoker	C/G
285	IIA	7	6.19	72	European American	Ever smoker	G/G
286	IIA	7	7.85	62	European American	Ever smoker	C/G
287	IIA	6	10.9	60	European American	Ever smoker	C/G
288	IIA	7	11.2	59	European American	Ever smoker	C/G
289	IIA	6	15.3	55	European American	Ever smoker	C/G
290	IIA	6	15.58	75	European American	Ever smoker	C/G
291	IIA	7	16.29	76	European American	Ever smoker	C/G
292	IIA	6	16.8	70	European American	Ever smoker	C/G
293	IIB	6	27.94	62	European American	never smoker	G/G
294	IIA	7	4.4	76	European American	never smoker	G/G
295	IIA	7	4.6	72	European American	never smoker	C/G
296	IIA	7	4.8	71	European American	never smoker	C/G
297	IIA	7	5.2	73	European American	never smoker	C/G
298	IIA	7	5.6	60	European American	never smoker	C/G
299	IIA	7	5.8	68	European American	never smoker	C/G
300	IIA	7	6.1	63	European American	never smoker	C/G
301	IIA	7	7.7	63	European American	never smoker	C/G
302	IIA	7	9.4	68	European American	never smoker	C/G
303	IIA	7	9.6	69	European American	never smoker	C/G
304	IIA	6	10.1	82	European American	never smoker	C/G
305	IIA	6	10.6	67	European American	never smoker	G/G
306	IIA	7	10.8	69	European American	never smoker	C/G
307	IIA	6	11	62	European American	never smoker	G/G
308	IIA	6	19.3	61	European American	never smoker	C/G
309	IIB	6	0.16	73	European American	Ever smoker	C/C
310	IIB	6	1.8	69	European American	Ever smoker	C/C
311	IIB	6	2.1	67	European American	never smoker	G/G
312	IIB	6	3.88	51	European American	Ever smoker	C/G
313	IIB	6	3.88	67	European American	never smoker	G/G
314	IIB	6	4.1	76	European American	Ever smoker	C/C
315	IIB	6	4.1	60	European American	never smoker	G/G
316	IIB	6	4.16	60	European American	Ever smoker	C/G
317	IIB	6	4.6	62	European American	Ever smoker	C/G
318	IIB	6	4.6	56	European American	Ever smoker	C/G
319	IIB	6	4.6	60	European American	Ever smoker	G/G
320	IIB	6	4.76	51	European American	never smoker	C/G
321	IIB	6	4.8	50	European American	Ever smoker	C/G
322	IIB	6	5	56	European American	Ever smoker	G/G
323	IIB	6	5.4	57	European American	Ever smoker	C/G
324	IIB	6	5.5	65	European American	Ever smoker	C/G
325	IIB	6	5.7	58	European American	Ever smoker	C/G
326	IIB	6	5.72	64	European American	Ever smoker	C/G
327	IIB	6	5.8	65	European American	Ever smoker	C/C
328	IIB	6	5.8	68	European American	Ever smoker	C/G
329	IIB	6	5.8	47	European American	never smoker	C/G
330	IIB	6	5.8	51	European American	never smoker	G/G
331	IIB	6	6	52	European American	never smoker	C/C
332	IIB	6	6	61	European American	Ever smoker	C/G
333	IIB	6	6.07	60	European American	never smoker	C/C
334	IIB	6	6.22	58	European American	Ever smoker	C/G
335	IIB	6	6.3	63	European American	Ever smoker	G/G
336	IIB	6	6.4	82	European American	Ever smoker	G/G
337	IIB	6	6.67	43	European American	Ever smoker	C/G
338	IIB	6	6.8	64	European American	Ever smoker	C/G
339	IIB	6	7.1	69	European American	never smoker	G/G
340	IIB	6	7.22	77	European American	never smoker	C/G
341	IIB	6	7.78	68	European American	never smoker	C/G
342	IIB	6	8.21	57	European American	never smoker	C/C
343	IIB	6	8.3	58	European American	never smoker	C/C
344	IIB	6	8.5	72	European American	Ever smoker	C/G
345	IIB	6	8.94	64	European American	Ever smoker	C/C
346	IIB	6	9.2	73	European American	Ever smoker	C/C
347	IIB	7	3.5	58	European American	never smoker	C/G
348	IIB	7	3.8	62	European American	Ever smoker	C/G
349	IIB	7	4	56	European American	never smoker	C/G
350	IIB	7	4.1	67	European American	Ever smoker	C/G
351	IIB	7	4.2	64	European American	Ever smoker	C/C
352	IIB	7	4.36	61	European American	Ever smoker	C/G
353	IIB	7	4.5	63	European American	Ever smoker	C/C
354	IIB	7	4.6	57	European American	Ever smoker	G/G
355	IIB	7	4.8	64	European American	Ever smoker	C/C
356	IIB	7	4.8	57	European American	Ever smoker	C/G
357	IIB	7	4.9	75	European American	Ever smoker	C/G
358	IIB	7	5.02	59	European American	Ever smoker	C/G
359	IIB	7	5.2	67	European American	Ever smoker	C/C
360	IIB	7	5.25	68	European American	Ever smoker	C/C
361	IIB	7	5.33	63	European American	never smoker	C/G
362	IIB	7	5.33	74	European American	never smoker	C/G
363	IIB	7	5.4	67	European American	Ever smoker	G/G
364	IIB	7	5.5	64	European American	Ever smoker	C/C
365	IIB	7	5.54	58	European American	Ever smoker	C/G
366	IIB	7	5.6	58	European American	Ever smoker	C/C
367	IIB	7	6	66	European American	Ever smoker	C/G
368	IIB	7	6.2	74	European American	never smoker	C/G
369	IIB	7	6.4	72	European American	never smoker	G/G
370	IIB	7	6.63	59	European American	Ever smoker	G/G
371	IIB	7	7	67	European American	never smoker	C/G
372	IIB	7	7.3	61	European American	Ever smoker	C/C
373	IIB	7	7.3	68	European American	never smoker	C/G
374	IIB	7	7.8	80	European American	Ever smoker	G/G
375	IIB	7	8.9	77	European American	never smoker	G/G
376	IIB	7	9.5	78	European American	never smoker	G/G
377	IIB	7	9.8	62	European American	Ever smoker	G/G
378	IIB	7	10.2	81	European American	Ever smoker	C/C
379	IIB	7	11.25	54	European American	Ever smoker	C/G
380	IIB	7	11.9	61	European American	Ever smoker	C/G
381	IIB	7	18.2	64	European American	Ever smoker	C/C
382	IIB	8	0.82	79	European American	never smoker	C/G
383	IIB	8	5.1	58	European American	never smoker	G/G
384	IIB	8	5.2	73	European American	Ever smoker	C/C
385	IIB	8	5.4	71	European American	Ever smoker	C/C
386	IIB	8	5.45	79	European American	Ever smoker	C/G
387	IIB	8	5.5	72	European American	Ever smoker	C/C
388	IIB	8	6.1	73	European American	never smoker	C/G
389	IIB	8	6.3	66	European American	Ever smoker	C/G
390	IIB	8	6.8	63	European American	Ever smoker	C/G
391	IIB	8	7	84	European American	never smoker	C/C
392	IIB	8	7.2	65	European American	Ever smoker	C/C
393	IIB	8	7.2	65	European American	never smoker	C/C
394	IIB	8	8.28	63	European American	never smoker	C/C
395	IIB	8	11.5	70	European American	Ever smoker	C/C
396	IIB	8	15	56	European American	never smoker	C/C
397	IIB	9	3.42	83	European American	Ever smoker	C/C
398	IIB	9	4.6	82	European American	never smoker	C/G
399	IIB	9	5.5	64	European American	Ever smoker	C/C
400	IIB	9	6	73	European American	never smoker	C/G
401	IIB	9	19.6	63	European American	never smoker	C/G
402	IIB	8	21	77	European American	Ever smoker	C/G
403	IIB	7	23	57	European American	Ever smoker	C/G
404	IIB	7	26.8	41	European American	never smoker	C/G
405	IIB	7	27.3	57	European American	Ever smoker	G/G
406	IIB	6	27.3	53	European American	never smoker	C/G
407	IIB	7	71.64	61	European American	Ever smoker	C/G
408	IIB	7	128	61	European American	Ever smoker	C/G
409	III	7	1.9	65	European American	Ever smoker	C/C
410	III	10	3.39	76	European American	Ever smoker	C/C
411	III	9	5.7	63	European American	Ever smoker	C/C
412	III	7	19	54	European American	Ever smoker	C/C
413	III	7	6.5	57	European American	never smoker	C/C
414	III	8	9.5	70	European American	never smoker	C/C
415	III	8	10.4	64	European American	never smoker	C/C
416	III	7	4.1	62	European American	Ever smoker	C/G
417	III	6	4.91	57	European American	Ever smoker	C/G
418	III	6	6.3	64	European American	Ever smoker	G/G
419	III	6	6.6	77	European American	Ever smoker	C/G
420	III	9	147.8	59	European American	Ever smoker	C/G
421	III	6	4.96	64	European American	never smoker	G/G
422	III	7	7.26	60	European American	never smoker	C/G
423	III	7	10	57	European American	never smoker	C/G
424	III	7	15	72	European American	never smoker	C/G
425	III	7	19.8	61	European American	never smoker	G/G
426	IV	7	535.7	70	European American	Ever smoker	C/C
427	IV	9	765	84	European American	Ever smoker	C/C
428	IV	7	30.58	71	European American	never smoker	C/C
429	IV	7	23.1	55	European American	Ever smoker	C/G
430	IV	8	7.4	51	European American	never smoker	C/G
431	IV	10	8.3	76	European American	never smoker	C/G
432	IV	7	15.4	60	European American	never smoker	C/G
433	IV	7	39.5	49	European American	never smoker	G/G
434	IV	8	118	64	European American	never smoker	G/G
435	I	6	4.5	67	NZ Caucasian	Never smoker	C/G
436	I	6	8.5	73	NZ Caucasian	Ever smoker	C/G
437	I	6	18.3	59	NZ Pacific-Niuean	Ever smoker	G/G
438	I	6	10.9	76	NZ Caucasian	Ever smoker	C/C
439	I	6	12	60	NZ Caucasian	Never smoker	G/G
440	I	6	9.6	76	NZ Caucasian	Ever smoker	G/G
441	I	6	13.7	62	NZ Caucasian	Never smoker	G/G
442	I	6	10.5	75	NZ Caucasian	Ever smoker	C/G
443	I	6	1.6	70	NZ Caucasian	Ever smoker	C/G
444	I	6	9.3	64	NZ Caucasian	Never smoker	C/G
445	I	6	9.1	70	NZ Indian-middle eastern-Fijian Indian	Ever smoker	G/G
446	I	6	2.6	64	NZ Caucasian	Ever smoker	C/C
447	I	6	8.4	69	NZ Caucasian	Ever smoker	C/G
448	I	6	5.2	69	NZ Caucasian	Ever smoker	C/G
449	I	6	12.6	68	NZ Caucasian	Ever smoker	C/C
450	I	6	8.3	77	NZ Pacific-New Zealand Maori	Ever smoker	C/G
451	I	6	10.3	75	NZ Caucasian	Ever smoker	C/C
452	I	6	5	61	NZ Caucasian	Ever smoker	C/C
453	I	6	6.3	60	NZ Caucasian	Ever smoker	C/G
454	I	6	6.8	64	NZ Caucasian	Never smoker	C/G
455	I	6	6.6	65	NZ Caucasian	Ever smoker	C/G
456	I	6	12.2	76	NZ Caucasian	Never smoker	C/C
457	I	6	0.38	73	NZ Caucasian	Never smoker	C/G
458	I	6	3.2	48	NZ Caucasian	Never smoker	C/G
459	I	6	11.3	69	NZ Caucasian	Ever smoker	C/C
460	I	6	1.3	50	NZ Caucasian	Ever smoker	G/G
461	I	6	10.8	66	NZ Caucasian	Ever smoker	G/G
462	I	6	16	68	NZ Caucasian	Never smoker	C/G
463	I	6	5.4	62	NZ Caucasian	Never smoker	G/G
464	I	6	6	67	NZ Caucasian	Ever smoker	C/C
465	I	6	6.5	74	NZ Caucasian	Ever smoker	C/G
466	I	6	9.8	71	NZ Caucasian	Never smoker	C/C
467	I	6	13	58	NZ Caucasian	Never smoker	C/G
468	I	6	4.8	67	NZ Caucasian	Never smoker	C/G
469	I	6	7	70	NZ Caucasian	Never smoker	C/G
470	I	6	5.2	66	NZ Caucasian	Ever smoker	G/G
471	I	6	8.1	58	NZ Caucasian	Never smoker	C/C
472	I	6	4.2	59	NZ Caucasian	Ever smoker	C/G
473	I	6	6	69	NZ Caucasian	Never smoker	C/G
474	I	6	8.8	70	NZ Caucasian	Ever smoker	C/G
475	I	6	5.9	62	NZ Caucasian	Ever smoker	C/G
476	I	6	5.6	57	NZ Caucasian	Ever smoker	C/G
477	I	6	10.6	69	NZ Caucasian	Ever smoker	C/C
478	I	6	5.1	53	NZ Caucasian	Ever smoker	C/C
479	I	6	5.7	74	NZ Caucasian	Never smoker	C/C
480	I	6	7.1	62	NZ Caucasian	Ever smoker	C/G
481	I	6	0.9	69	NZ Caucasian	Ever smoker	C/G
482	I	6	6.7	68	NZ Caucasian	Ever smoker	G/G
483	I	6	4.5	52	NZ Caucasian	Never smoker	C/C
484	I	6	9.3	66	NZ Caucasian	Never smoker	G/G
485	I	6	12.15	75	NZ Caucasian	Ever smoker	C/G
486	I	6	5.8	65	NZ Caucasian	Ever smoker	C/C
487	I	6	8.3	68	NZ Caucasian	Ever smoker	C/G
488	I	6	12.3	72	NZ Caucasian	Never smoker	C/C
489	I	6	4.6	51	NZ Pacific- Maori	Ever smoker	C/G
490	IIA	7	5.4	68	NZ Caucasian	Ever smoker	C/G
491	IIA	6	9.1	75	NZ Caucasian	Ever smoker	C/G
492	IIA	6	6.6	73	NZ Caucasian	Never smoker	C/G
493	IIA	7	2.6	66	NZ Caucasian	Ever smoker	G/G
494	IIA	7	4.9	60	NZ Caucasian	Never smoker	C/G
495	IIA	7	15	85	NZ Caucasian	Never smoker	C/G
496	IIA	7	11.2	70	NZ Caucasian	Ever smoker	C/C
497	IIA	7	6.4	66	NZ Caucasian	Ever smoker	G/G
498	IIA	7	14.3	59	NZ Caucasian	Never smoker	C/C
499	IIA	7	7.5	63	NZ Caucasian	Ever smoker	G/G
500	IIA	7	4.7	68	NZ Caucasian	Never smoker	C/C
501	IIA	7	12	69	NZ Caucasian	Ever smoker	C/G
502	IIA	7	6	56	NZ Caucasian	Never smoker	G/G
503	IIA	7	8.6	78	NZ Caucasian	Ever smoker	C/C
504	IIA	7	13.3	72	NZ Caucasian	Never smoker	C/C
505	IIA	6	5.2	68	NZ Pacific-Samoan	Never smoker	G/G
506	IIA	7	13.8	78	NZ Caucasian	Ever smoker	C/G
507	IIA	7	7.7	62	NZ Caucasian	Ever smoker	G/G
508	IIA	7	12.1	48	NZ Indian-middle eastern-Fijian Indian	Ever smoker	C/C
509	IIA	6	12.9	70	NZ Pacific-New Zealand Maori	Ever smoker	C/G
510	IIA	7	8.1	68	NZ Pacific-New Zealand Maori	Ever smoker	G/G
511	IIA	7	9.7	76	NZ Caucasian	Ever smoker	G/G
512	IIA	7	8.6	75	NZ Caucasian	Ever smoker	G/G
513	IIA	7	8.8	70	NZ Caucasian	Ever smoker	G/G
514	IIA	7	14	68	Pacific-Fijian	Ever smoker	G/G
515	IIA	6	7.1	51	NZ Indian-middle eastern-Mauritian	Ever smoker	C/G
516	IIA	7	12	70	NZ Caucasian	Ever smoker	G/G
517	IIA	6	16.6	58	NZ Pacific-Phillipino	Ever smoker	G/G
518	IIA	7	8.2	73	NZ Caucasian	Ever smoker	C/G
519	IIA	7	8.5	57	NZ Indian-middle eastern-Fijian Nepalese	Ever smoker	C/C
520	IIA	7	13.8	79	NZ Caucasian	Ever smoker	C/G
521	IIA	7	7.2	79	NZ Caucasian	Ever smoker	C/C
522	IIA	7	9	62	NZ Caucasian	Ever smoker	C/C
523	IIA	7	11	60	NZ Caucasian	Ever smoker	C/G
524	IIA	6	11.8	68	NZ Caucasian	Never smoker	C/C
525	IIA	7	8.6	82	NZ Caucasian	Ever smoker	C/G
526	IIA	7	7.9	61	NZ Caucasian	Ever smoker	C/G
527	IIA	6	5.1	70	NZ Caucasian	Ever smoker	C/C
528	IIA	7	5.6	59	NZ Caucasian	Ever smoker	C/G
529	IIA	6	10.5	64	NZ Caucasian	Ever smoker	C/G
530	IIA	7	10.2	71	NZ Caucasian	Never smoker	C/G
531	IIA	7	4.5	71	NZ Caucasian	Never smoker	G/G
532	IIA	7	5.2	54	NZ Caucasian	Ever smoker	C/C
533	IIA	6	5.4	68	NZ Caucasian	Never smoker	C/G
534	IIA	7	18.4	56	NZ Caucasian	Ever smoker	C/C
535	IIA	7	6.5	71	NZ Caucasian	Never smoker	G/G
536	IIA	7	8.7	50	NZ Caucasian	Ever smoker	C/C
537	IIA	7	5.8	57	NZ Caucasian	Never smoker	C/G
538	IIA	7	5.4	55	NZ Caucasian	Ever smoker	C/G
539	IIA	7	16.7	77	NZ Caucasian	Ever smoker	C/G
540	IIA	7	14.7	77	NZ Caucasian	Ever smoker	C/C
541	IIA	6	9.1	72	NZ Caucasian	Ever smoker	C/G
542	IIA	6	4.3	56	NZ Caucasian	Ever smoker	C/C
543	IIA	7	8.8	68	NZ Caucasian	Ever smoker	C/C
544	IIA	7	5.6	70	NZ Caucasian	Ever smoker	C/G
545	IIA	7	3.4	75	NZ Caucasian	Ever smoker	C/C
546	IIA	7	5.9	68	NZ Caucasian	Never smoker	C/G
547	IIA	7	3.7	76	NZ Caucasian	Never smoker	G/G
548	IIA	7	8.7	64	NZ Caucasian	Ever smoker	G/G
549	IIA	7	14.8	74	NZ Caucasian	Ever smoker	C/C
550	IIA	7	6.1	72	NZ Caucasian	Never smoker	C/G
551	IIA	7	1.1	68	NZ Caucasian	Never smoker	C/C
552	IIA	6	5.6	81	NZ Caucasian	Never smoker	C/G
553	IIA	7	5.4	68	NZ Caucasian	Ever smoker	C/G
554	IIA	7	7.9	73	NZ Caucasian	Ever smoker	C/G
555	IIA	7	19	58	NZ Caucasian	Ever smoker	C/C
556	IIA	7	15	71	NZ Caucasian	Never smoker	G/G
557	IIA	7	5.7	58	NZ Caucasian	Ever smoker	C/G
558	IIA	7	5.8	64	NZ Caucasian	Ever smoker	C/C
559	IIA	7	6.5	63	NZ Caucasian	Ever smoker	G/G
560	IIA	7	5.7	63	NZ Caucasian	Ever smoker	C/G
561	IIA	7	16.6	69	NZ Caucasian	Ever smoker	C/G
562	IIA	6	15.3	73	NZ Caucasian	Ever smoker	C/C
563	IIA	7	4.3	52	NZ Caucasian	Never smoker	C/C
564	IIA	7	11.9	63	NZ Caucasian	Never smoker	C/G
565	IIA	7	12	72	NZ Caucasian	Never smoker	C/G
566	IIA	7	1.4	74	NZ Caucasian	Ever smoker	C/C
567	IIA	7	5.8	61	NZ Caucasian	Never smoker	C/G
568	IIA	7	12	71	NZ Caucasian	Ever smoker	G/G
569	IIA	7	0.8	70	NZ Caucasian	Ever smoker	C/G
570	IIA	7	9.7	62	NZ Caucasian	Ever smoker	C/G
571	IIA	6	7	63	NZ Caucasian	Ever smoker	C/G
572	IIA	7	7.7	64	NZ Caucasian	Never smoker	C/G
573	IIA	7	5.1	70	NZ Caucasian	Ever smoker	C/G
574	IIA	7	5.5	66	NZ Caucasian	Never smoker	G/G
575	IIA	7	4.4	59	NZ Caucasian	Ever smoker	C/G
576	IIA	7	6.7	69	NZ Caucasian	Ever smoker	G/G
577	IIA	7	6.1	68	NZ Caucasian	Ever smoker	C/G
578	IIA	7	10.8	62	NZ Caucasian	Never smoker	C/G
579	IIA	7	7	63	NZ Caucasian	Ever smoker	G/G
580	IIA	7	6.3	68	NZ Caucasian	Ever smoker	C/C
581	IIA	7	6.1	62	Not recorded	Never smoker	C/G
582	IIA	7	9.7	80	NZ Caucasian	Ever smoker	C/C
583	IIA	6	9.7	56	NZ Caucasian	Never smoker	C/G
584	IIA	6	4.6	62	NZ Caucasian	Never smoker	C/G
585	IIA	6	2.5	61	NZ Caucasian	Never smoker	C/G
586	IIA	7	2.1	67	NZ Caucasian	Never smoker	C/C
587	IIA	7	2	77	NZ Caucasian	Ever smoker	C/G
588	IIA	7	5.5	68	NZ Caucasian	Never smoker	C/C
589	IIA	7	5.6	74	NZ Caucasian	Ever smoker	C/C
590	IIA	7	9.8	75	NZ Caucasian	Never smoker	C/C
591	IIA	7	13	73	NZ Caucasian	Ever smoker	C/G
592	IIA	6	5.5	56	NZ Caucasian	Never smoker	G/G
593	IIA	7	9.3	76	NZ Caucasian	Ever smoker	C/C
594	IIA	6	5.5	76	NZ Caucasian	Ever smoker	C/C
595	IIA	7	4.8	67	NZ Caucasian	Never smoker	C/G
596	IIA	6	5.2	53	NZ Caucasian	Never smoker	C/G
597	IIA	7	8.15	78	NZ Caucasian	Never smoker	C/G
598	IIA	7	11.5	76	NZ Caucasian	Never smoker	C/G
599	IIA	6	7.4	58	NZ Caucasian	Never smoker	C/G
600	IIA	7	9.9	76	NZ Caucasian	Never smoker	C/G
601	IIA	7	12.5	80	NZ Caucasian	Never smoker	C/G
602	IIA	6	3.7	49	NZ Caucasian	Never smoker	G/G
603	IIB	7	12	78	NZ Caucasian	Never smoker	C/C
604	IIB	7	26	77	NZ Caucasian	Never smoker	C/C
605	IIB	6	85	76	NZ Caucasian	Ever smoker	C/C
606	IIB	7	6.5	67	NZ Caucasian	Ever smoker	C/C
607	IIB	7	17	71	NZ Caucasian	Ever smoker	C/G
608	IIB	8	9.2	63	Not recorded	Ever smoker	C/G
609	IIB	8	14.9	59	NZ Caucasian	Never smoker	C/G
610	IIB	7	5.5	48	NZ Caucasian	Ever smoker	C/G
611	IIB	7	22	61	NZ Caucasian	Ever smoker	C/G
612	IIB	6	20	77	NZ Caucasian	Ever smoker	G/G
613	IIB	6	30	61	NZ Caucasian	Never smoker	C/C
614	IIB	7	3.1	48	NZ Caucasian	Never smoker	G/G
615	IIB	6	23.3	78	NZ Caucasian	Ever smoker	C/C
616	IIB	8	7.2	88	NZ Caucasian	Never smoker	C/G
617	IIB	6	7.3	71	NZ Caucasian	Never smoker	C/C
618	IIB	7	44.2	83	NZ Caucasian	Ever smoker	C/C
619	IIB	7	10.3	72	NZ Caucasian	Ever smoker	G/G
620	IIB	7	23	85	NZ Caucasian	Ever smoker	C/G
621	IIB	6	7.8	76	NZ Caucasian	Ever smoker	C/C
622	IIB	6	30	55	NZ Caucasian	Ever smoker	C/G
623	IIB	7	3.3	50	NZ Caucasian	Ever smoker	C/C
624	IIB	7	8.9	67	NZ Caucasian	Ever smoker	C/G
625	IIB	8	6.7	69	NZ Caucasian	Ever smoker	C/C
626	IIB	7	5.3	46	NZ Caucasian	Never smoker	G/G
627	IIB	6	6.8	63	NZ Caucasian	Never smoker	C/C
628	IIB	6	7	57	NZ Caucasian	Ever smoker	C/G
629	IIB	6	12	54	NZ Caucasian	Ever smoker	C/C
630	IIB	9	6.7	63	NZ Caucasian	Ever smoker	C/G
631	IIB	7	4.2	51	NZ Caucasian	Ever smoker	C/G
632	IIB	9	15.5	69	NZ Caucasian	Ever smoker	C/G
633	IIB	6	22	75	NZ Caucasian	Ever smoker	C/G
634	IIB	7	40	81	NZ Caucasian	Ever smoker	C/G
635	IIB	9	4.1	68	NZ Caucasian	Never smoker	C/C
636	IIB	9	100.1	57	NZ Caucasian	Never smoker	C/C
637	IIB	8	19	69	NZ Caucasian	Ever smoker	C/C
638	IIB	9	22	77	NZ Caucasian	Ever smoker	C/C
639	IIB	9	7	63	NZ Caucasian	Ever smoker	C/C
640	IIB	9	10.5	68	NZ Caucasian	Never smoker	G/G
641	IIB	7	4.8	63	NZ Caucasian	Never smoker	C/G
642	IIB	9	51.9	68	NZ Caucasian	Ever smoker	C/C
643	IIB	8	12	74	NZ Caucasian	Ever smoker	C/G
644	IIB	8	41.4	71	NZ Caucasian	Ever smoker	G/G
645	IIB	4	26	67	NZ Caucasian	Ever smoker	C/G
646	IIB	8	28	56	NZ Caucasian	Ever smoker	C/G
647	IIB	7	9	71	NZ Caucasian	Never smoker	C/C
648	IIB	7	85	55	NZ Caucasian	Ever smoker	C/G
649	IIB	9	10.4	63	NZ Caucasian	Ever smoker	C/C
650	IIB	7	19.7	68	NZ Caucasian	Ever smoker	C/G
651	IIB	9	17.7	86	NZ Caucasian	Never smoker	C/C
652	IIB	7	4.4	49	NZ Caucasian	Never smoker	C/C
653	IIB	7	22	78	NZ Caucasian	Never smoker	G/G
654	IIB	6	12.6	61	NZ Caucasian	Never smoker	C/G
655	IIB	6	26.8	66	NZ Caucasian	Never smoker	C/C
656	IIB	7	20	55	NZ Caucasian	Never smoker	C/C
657	IIB	7	7.6	74	NZ Caucasian	Never smoker	C/C
658	IIB	8	4.7	68	NZ Caucasian	Ever smoker	G/G
659	IIB	7	6.2	54	NZ Caucasian	Ever smoker	C/G
660	IIB	7	4.5	60	NZ Caucasian	Ever smoker	C/G
661	IIB	7	6.7	65	NZ Caucasian	Never smoker	C/G
662	IIB	7	25	64	NZ Caucasian	Ever smoker	C/C
663	IIB	8	8.85	75	NZ Caucasian	Ever smoker	C/C
664	IIB	8	6.6	60	NZ Caucasian	Never smoker	G/G
665	IIB	7	5.9	69	NZ Caucasian	Never smoker	C/G
666	IIB	6	8	71	NZ Caucasian	Ever smoker	C/C
667	IIB	7	5.7	66	NZ Caucasian	Never smoker	C/G
668	IIB	10	105	53	NZ Caucasian	Never smoker	C/C
669	IIB	7	6	63	NZ Caucasian	Ever smoker	G/G
670	IIB	7	28	73	NZ Caucasian	Ever smoker	C/C
671	IIB	6	8.95	61	NZ Caucasian	Ever smoker	C/C
672	IIB	7	13.2	65	NZ Caucasian	Ever smoker	C/C
673	IIB	7	23.3	72	NZ Caucasian	Ever smoker	C/G
674	IIB	7	6	64	NZ Caucasian	Ever smoker	C/G
675	IIB	7	16	72	Pacific Islander	Ever smoker	C/G
676	IIB	8	4.7	66	NZ Caucasian	Ever smoker	G/G
677	IIB	7	6.2	68	NZ Caucasian	Never smoker	C/G
678	IIB	8	17.8	84	NZ Caucasian	Ever smoker	G/G
679	IIB	7	5.5	59	NZ Caucasian	Ever smoker	G/G
680	IIB	7	4.05	63	NZ Caucasian	Ever smoker	C/G
681	IIB	8	38.5	72	NZ Caucasian	Never smoker	C/C
682	IIB	9	33	81	NZ Caucasian	Ever smoker	C/G
683	IIB	6	5.3	60	NZ Caucasian	Never smoker	C/C
684	IIB	8	6.3	66	NZ Caucasian	Never smoker	G/G
685	IIB	8	22	79	NZ Caucasian	Ever smoker	C/G
686	IIB	7	28	76	NZ Caucasian	Ever smoker	G/G
687	IIB	9	11.1	80	NZ Caucasian	Never smoker	C/G
688	IIB	7	24	66	NZ Caucasian	Ever smoker	C/G
689	IIB	6	13.7	63	NZ Caucasian	Ever smoker	C/G
690	IIB	9	10.7	75	NZ Caucasian	Never smoker	C/C
691	IIB	8	17.1	57	NZ Caucasian	Never smoker	C/C
692	IIB	7	4.6	61	NZ Caucasian	Never smoker	G/G
693	IIB	7	20	65	NZ Caucasian	Ever smoker	C/C
694	IIB	6	6.8	62	NZ Caucasian	Ever smoker	C/C
695	IIB	7	5.8	67	NZ Caucasian	Ever smoker	G/G
696	IIB	7	33	65	Pacific-Samoan	Ever smoker	G/G
697	IIB	9	27.1	71	NZ Caucasian	Ever smoker	G/G
698	IIB	8	20.1	59	NZ Caucasian	Ever smoker	C/G
699	IIB	7	20	69	NZ Caucasian	Ever smoker	G/G
700	IIB	7	215	74	NZ Caucasian	Ever smoker	C/G
701	IIB	9	9.4	73	NZ Caucasian	Ever smoker	C/C
702	IIB	8	11.3	67	NZ Caucasian	Ever smoker	C/G
703	IIB	9	16.1	79	NZ Caucasian	Ever smoker	C/G
704	IIB	7	15.7	62	Not recorded	Never smoker	C/G
705	IIB	7	5.8	61	NZ Caucasian	Never smoker	C/G
706	III	7	180	76	NZ Caucasian	Ever smoker	C/C
707	III	7	3.9	66	NZ Caucasian	Ever smoker	G/G
708	III	7	19.2	51	NZ Caucasian	Ever smoker	C/G
709	III	7	5.5	68	Indian-middle eastern-Fijian/Indian/Samoan/European(	Never smoker	C/G
710	III	7	45.3	71	NZ Caucasian	Ever smoker	C/G
711	III	9	28.4	68	NZ Caucasian	Ever smoker	C/C
712	III	7	2.1	66	NZ Caucasian	Ever smoker	C/C
713	III	9	41	89	NZ Caucasian	Ever smoker	G/G
714	III	7	9.7	68	NZ Caucasian	Never smoker	C/G
715	III	7	24.1	66	NZ Caucasian	Ever smoker	C/G
716	III	7	19	63	NZ Caucasian	Ever smoker	C/G
717	III	8	73	72	NZ Caucasian	Ever smoker	C/G
718	III	7	163	85	NZ Caucasian	Ever smoker	C/G
719	III	9	85	64	NZ Caucasian	Ever smoker	G/G
720	III	6	13	64	Indian-middle eastern-Iraqi	Ever smoker	G/G
721	III	8	4.8	56	NZ Caucasian	Ever smoker	C/G
722	III	7	8	63	Pacific-Tongan	Ever smoker	G/G
723	III	6	3.8	70	NZ Caucasian	Ever smoker	C/C
724	III	7	23	63	NZ Caucasian	Ever smoker	G/G
725	III	9	15.5	65	NZ Caucasian	Never smoker	C/G
726	III	9	3.6	53	NZ Caucasian	Never smoker	G/G
727	III	7	50	60	NZ Caucasian	Ever smoker	C/G
728	III	6	35.4	69	NZ Caucasian	Ever smoker	G/G
729	III	7	15.8	55	NZ Caucasian	Never smoker	C/C
730	III	7	7.8	78	NZ Caucasian	Ever smoker	C/G
731	III	8	22	78	NZ Caucasian	Ever smoker	C/G
732	III	9	13	72	NZ Caucasian	Ever smoker	G/G
733	III	7	8.2	52	NZ Caucasian	Never smoker	G/G
734	III	8	15.3	76	NZ Caucasian	Ever smoker	C/G
735	III	8	17.6	79	NZ Caucasian	Never smoker	C/G
736	III	6	7.9	66	NZ Caucasian	Ever smoker	C/G
737	III	7	3.7	57	NZ Caucasian	Never smoker	G/G
738	III	9	9.7	69	NZ Caucasian	Ever smoker	C/C
739	III	7	20.3	67	NZ Caucasian	Never smoker	G/G
740	III	7	11.4	54	NZ Caucasian	Ever smoker	G/G
741	III	8	1.5	70	NZ Caucasian	Ever smoker	C/C
742	III	7	7	62	NZ Caucasian	Never smoker	C/G
743	III	9	5.7	68	NZ Caucasian	Ever smoker	C/G
744	III	7	12.5	70	NZ Caucasian	Ever smoker	C/G
745	III	7	24.2	55	NZ Caucasian	Never smoker	C/C
746	III	9	8.3	60	NZ Caucasian	Ever smoker	C/G
747	III	9	8.5	73	NZ Caucasian	Ever smoker	C/C
748	III	7	8.6	59	NZ Caucasian	Never smoker	C/G
749	III	7	5	66	NZ Caucasian	Never smoker	G/G
750	III	9	6.3	66	NZ Caucasian	Never smoker	C/C
751	III	9	9.9	64	NZ Caucasian	Never smoker	C/G
752	III	7	19.6	63	NZ Caucasian	Ever smoker	C/G
753	III	9	16.5	79	NZ Caucasian	Ever smoker	G/G
754	III	7	16.6	54	NZ Caucasian	Ever smoker	C/C
755	III	7	500	61	NZ Caucasian	Ever smoker	C/C
756	III	7	10.85	72	NZ Pacific-Cook Island Maori	Ever smoker	G/G
757	III	8	15.4	63	NZ Indian-middle eastern-Indian	Never smoker	G/G
758	III	8	19.45	70	NZ Caucasian	Ever smoker	G/G
759	III	9	5.3	56	NZ Caucasian	Never smoker	C/C
760	III	7	8.75	60	NZ Caucasian	Never smoker	C/G
761	III	8	5.4	64	NZ Caucasian	Ever smoker	C/G
762	III	9	8.5	67	NZ Caucasian	Ever smoker	C/G
763	III	9	27.67	56	NZ Pacific- Maori	Never smoker	G/G
764	III	9	10	68	NZ Caucasian	Never smoker	G/G
765	III	9	14.8	64	NZ Caucasian	Never smoker	C/C
766	III	8	4.4	64	NZ Caucasian	Ever smoker	C/C
767	III	7	8.9	72	NZ Caucasian	Never smoker	C/G
768	III	7	11.35	63	NZ Caucasian	Ever smoker	C/G
769	III	8	12.8	75	NZ Caucasian	Never smoker	C/G
770	III	7	19	68	NZ Caucasian	Ever smoker	C/G
771	III	7	5.9	60	NZ Caucasian	Ever smoker	C/G
772	III	6	7.2	60	NZ Caucasian	Ever smoker	C/C
773	III	6	2	66	NZ Caucasian	Never smoker	C/C
774	III	7	12.8	69	NZ Caucasian	Ever smoker	G/G
775	III	7	11.7	61	NZ Caucasian	Ever smoker	G/G
776	III	7	9.8	73	NZ Caucasian	Ever smoker	G/G
777	III	9	5.2	64	NZ Caucasian	Never smoker	G/G
778	III	7	6.8	64	NZ Caucasian	Ever smoker	C/G
779	III	9	10.05	71	NZ Caucasian	Ever smoker	C/C
780	III	7	21	64	NZ Caucasian	Ever smoker	C/C
781	III	8	36	79	NZ Caucasian	Never smoker	G/G
782	III	9	3.6	68	NZ Caucasian	Never smoker	G/G
783	III	7	8.1	71	NZ Caucasian	Never smoker	G/G
784	III	9	7.5	74	NZ Caucasian	Ever smoker	G/G
785	III	7	7.1	62	NZ Caucasian	Never smoker	G/G
786	III	8	8.2	68	NZ Caucasian	Ever smoker	C/G
787	III	8	29.5	79	NZ Caucasian	Ever smoker	C/C
788	III	9	47	46	NZ Caucasian	Ever smoker	G/G
789	III	9	11	73	NZ Caucasian	Ever smoker	C/G
790	III	7	11.8	74	NZ Caucasian	Ever smoker	C/G
791	III	9	5.6	69	NZ Caucasian	Never smoker	C/C
792	III	8	6.2	63	NZ Caucasian	Ever smoker	C/G
793	III	9	12.2	71	NZ Caucasian	Ever smoker	C/C
794	III	8	19.75	72	NZ Caucasian	Never smoker	C/G
795	III	7	14.75	65	NZ Caucasian	Never smoker	C/C
796	III	8	22	68	NZ Caucasian	Ever smoker	C/G
797	III		7.9	65	NZ Caucasian	Ever smoker	C/G
798	III	8	6.25	69	NZ Caucasian	Ever smoker	C/C
799	III	7	7.5	58	NZ Caucasian	Ever smoker	C/C
800	III	9	8.7	72	NZ Caucasian	Never smoker	C/C
801	III	7	6.8	45	NZ Caucasian	Never smoker	C/C
802	III	9	46	66	NZ Caucasian	Ever smoker	G/G
803	III	9	9.9	71	NZ Caucasian	Ever smoker	C/C
804	III	9	15.1	73	NZ Caucasian	Ever smoker	G/G
805	IV	9	100	64	NZ Caucasian	Ever smoker	C/C
806	IV	10	118	54	NZ Caucasian	Ever smoker	C/C
807	IV	9	20.4	64	NZ Caucasian	Ever smoker	G/G
808	IV	9	12.3	55	NZ Caucasian	Ever smoker	C/G
809	IV	8	323	74	NZ Caucasian	Never smoker	G/G
810	IV	8	1600	75	NZ Caucasian	Ever smoker	G/G
